# Supplementary material for: Characterization of GPVI- or GPVI-CD39-Coated Nanoparticles and Their Impact on In Vitro Thrombus Formation
Source: Int J Mol Sci. 2021 Dec 21;23(1):11. doi: 10.3390/ijms23010011 (PMC8744670; doi:10.3390/ijms23010011)
Supplement: Supplementary file 1 [file ijms-23-00011-s001.zip]

Archive with 1 entries (1 files):
- ijms-1487230-supplementary.pdf
